# Supplementary material for: DNA delivered by lipid nanoparticles induces CD8+ T cell–dependent antitumor responses and enhances anti–PD-L1 therapy
Source: JCI Insight. 2026 Mar 23;11(6):e197404. doi: 10.1172/jci.insight.197404 (PMC13043106; doi:10.1172/jci.insight.197404)
Supplement: Supporting data values [file jciinsight-11-197404-s081.xlsx]

## Sheet: Fig. 1A
IFNb	vehicle	1 μg DNA-LNP	10 μg DNA-LNP
	1168.1	2299.1	26825.5
	75.7	4068.7	13276.8
	75.7	3437.2	22938.8
	75.7	2249.9	16236.3
	75.7	2800.6	73053
		4129.7	26627.9
		2849	19459.6
IFNg	vehicle	1 μg DNA-LNP	10 μg DNA-LNP
	5.02	1793.01	39577.5
	5.02	253.9	34483.4
	17.35	1067.77	45546.4
	5.02	1452.98	51904.4
	5.02	1218.26	10422.1
		176	67983.3
		362.62	49721.4
IL-6	vehicle	1 μg DNA-LNP	10 μg DNA-LNP
	17.5	837.36	19430.8
	3.33	1609.22	21633.3
	16.72	1581.14	23524.9
	15.87	995.51	19619
	6.21	1179.46	40420.7
		1402.67	38870.1
		1011.53	17324.9
TNFa	vehicle	1 μg DNA-LNP	10 μg DNA-LNP
	7.18	229.39	958.58
	10.94	306.65	815.45
	37.98	465.79	606.72
	5.94	280.47	657.63
	5.94	256.87	2935.32
		298.4	544.04
		317.61	742.74
MCP-1	vehicle	1 μg DNA-LNP	10 μg DNA-LNP
	7.28	3176.58	13344.5
	7.28	3542.15	10132.2
	168.1	7798.66	9514.54
	73.43	5700.51	7309.1
	9.68	30081.5	24511.7
		5296.16	6302.49
		1754.63	10605.8
IL-27	vehicle	1 μg DNA-LNP	10 μg DNA-LNP
	34.48	731.28	3633.24
	114.02	883.03	2078.64
	791.93	1030.15	1420.75
	48.24	1045.16	3180.66
	17.73	1015.08	8088.44
		216.39	997.77
		1552.04	2469.87
IL1b	vehicle	1 μg DNA-LNP	10 μg DNA-LNP
	4.13	4.58	39.54
	4.13	11.83	37.12
	27.68	4.13	40.43
	4.13	4.13	52.04
	4.13	4.13	51.78
		4.58	43.05
		16.45	36.04

## Sheet: Fig. 1B
Days post dosing	MET+CAT Vehicle					MET+CAT Low dose DNA-LNP (1 ug)					MET+CAT High dose DNA-LNP (10 ug)
-1	18110	14620	17060	18190	16080	23610	15250	15060	16650	18010	19720	15550	16130	17670	12650
14	15664	12449	13956	14623	11482	14727	14165	12938	15041	14841	12146	13545	13505	11545	14453
28	9320	12110	8180	7930	6980	10730	9290	6370	5070	9100	6490	8590	6040	8050	7850
42	70130	28540	81840	12700	11360	8750	10590	29200	12420	8560	12260	13120	8400	13750	5660
49	130340	81100	68670	65820	18370	14020	9910	8130	9480	11270	7360	11400	10950	4660	8220
55		97320			17570	23430	8580	9880	12700	10790	9690	10670	7510	6890	11080
63					50340	50920	8070	8440	9270	7420	8240	8990	7950	8630	10070
70					86880	54980	14390	13320	11390	3750	16160	13910	13620	12940	8710
77					48690		13700	9860	12290	8180	12460	8550	11190	13100	11380
92							16690	17730	14470	13210	17910	15500	16090	14860	18190
104							12390	9510	11470	11650	13090	11370	12670	10430	8700

## Sheet: Fig. 1C
Day	vehicle	DNA-LNP 1 μg	DNA-LNP 10 μg
12	0
50	1
56	1
50	1
50	1
70	1
12	0
12		0
70		1
114		0
114		0
114		0
114		0
12		0
114			0
114			0
114			0
114			0
12			0
12			0
114			0

## Sheet: Fig. 1E
vehicle	1 μg DNA-LNP	10 μg DNA-LNP
0.26	0.049	0.061
0.256	0.049	0.055
0.26	0.052	0.054
	0.05	0.048
		0.043

## Sheet: Fig. 1G
Vehicle	1 μg DNA-LNP	10 μg DNA-LNP
30	7	5
100	9	2
60	7	4
34	15	14
22	9	8
100	17	2
34	12	5
	37

## Sheet: Fig. 2A
IFNb	vehicle	empty LNP	1 μg DNA-LNP	0.2 μg DNA-LNP
	121.6	121.6	8067.7	1586.4
	121.6	121.6	12797.6	2442.5
	121.6	121.6	7948.2	1225.2
	121.6	121.6	3937.5	1889
	456.8	121.6	8514.6	1610.7
	121.6	121.6	27959	1722.5
	121.6	121.6	12649.5	7991.1
	121.6	121.6	9048.6	4025.8
	121.6	121.6	12117.1	4265.9
	121.6	121.6	9871.2	4066
	121.6	121.6	11397.3	4699.6
IFNg	vehicle	empty LNP	1 μg DNA-LNP	0.2 μg DNA-LNP
	101.89	101.89	20419	679.3
	104.32	101.89	21814.9	1410.82
	101.89	101.89	13688.1	838.74
	101.89	116.74	6918.07	972.39
	101.89	101.89	5510	943.77
	101.89	141.8	30000	1035.97
	101.89	101.89	13985.6	3139.93
	101.89	101.89	14345.1	1569.74
	101.89	101.89	15501.8	1773.46
	101.89	101.89	18382.3	1131.3
	101.89	119.86	9672.59	1792.58
IL-6	vehicle	empty LNP	1 μg DNA-LNP	0.2 μg DNA-LNP
	7.42	10.64	3429.82	639.16
	7.6	6.61	3392.12	678.43
	10.93	5.48	2992.79	384.61
	25.62	5.82	1530.8	606.2
	125.67	14.36	3093.6	610.72
	8.34	8.72	6658.76	467.55
	6.88	4.16	3617.51	2897.58
	8.72	4.65	2725.44	1113.33
	17.17	5.99	2872.5	1166.38
	7.97	7.42	3557.18	1426.61
	11.23	11.62	2684.78	1666.46
TNFa	vehicle	empty LNP	1 μg DNA-LNP	0.2 μg DNA-LNP
	6.45	12.5	797.1	374.45
	9.01	6.45	1105.03	273.78
	17.5	17.5	982.14	199.8
	13.1	21.43	536.12	290.31
	16.22	13.71	1466.71	401.55
	7.92	25.48	584.54	214.14
	7.92	20.77	1402.26	1053.43
	16.22	6.45	622.67	523.35
	25.48	6.45	900.63	423.22
	16.22	6.45	1021.16	678.82
	16.85	17.5	799.93	646.42
MCP-1	vehicle	empty LNP	1 μg DNA-LNP	0.2 μg DNA-LNP
	29.27	29.27	5762.38	2556.64
	29.27	42.94	7904.16	2293.66
	29.27	29.27	5499.39	2484.01
	29.27	29.27	3066.8	2665.14
	55.21	37.33	9387.34	2477.19
	29.27	33.05	4371.04	1493.29
	29.27	29.27	7405.23	12104.8
	29.27	29.27	4684.07	3417.05
	89.48	29.27	5550.05	3337.77
	29.27	34.48	5905.8	5451.22
	29.27	29.27	6656.6	6089.23
IL-27	vehicle	empty LNP	1 μg DNA-LNP	0.2 μg DNA-LNP
	236.21	236.21	4244.3	302.22
	236.21	236.21	4712.06	652.16
	469.83	236.21	3246.68	236.21
	255.61	236.21	1972.53	488.29
	376.92	236.21	5238.06	236.21
	236.21	236.21	2844.97	432.77
	3795.75	1952.16	3775.82	3159.65
	246.32	236.21	2959.24	1367.04
	339.58	236.21	6166.34	696.84
	236.21	236.21	3542.36	1562.85
	236.21	236.21	3268.26	811.18

## Sheet: Fig. 2B
Day	vehicle	empty LNP	1 μg DNA-LNP	0.2 μg DNA-LNP
35	1
21	1
49	1
55	1
158	0
158	0
158	0
28	1
49	1
42	1
49		1
55		1
158		0
21		1
158		0
28		1
49		1
35		1
55		1
91		1
35		1
158			0
158			0
55			1
70			0
62			1
158			0
158			0
158			0
42			1
158			0
69			1
139				1
158				0
28				1
158				0
77				1
158				0
158				0
158				0
158				0
158				0
21				1

## Sheet: Fig. 2C
Day post-treatment	Vehicle											Empty LNP (1μg)											non-coding DNA/LNP (1μg)											non-coding DNA/LNP (0.2μg)
-1	6405	8569	5311	5357	6910	4926	5539	9637	6838	9919		6334	5706	5875	8296	3286	13327	5215	8137	5720	7238	7504	5282	5067	6119	5804	4205	4136	14261	8539	9241	6891	6906	6027	6204	7369	9142	4865	4996	5978	8061	5688	5348	13294
7	15573	15955	11860	11357	10086	9142	9448	17462	10331	15396		9944	10208	8985	15808	10070	25548	12086	12147	9925	10272	12359	8471	9839	9322	7488	10402	10288	8539	9795	11470	10645	8473	9790	10423	11416	9546	9731	8831	8444	9203	9398	7929	28895
14	17630	56232	7516	6031	4441	2644	3691	25071	5748	12393		5704	4807	3744	16226	3769	50195	6074	12670	5962	3506	15390	4226	3652	5025	3046	3966	3140	3423	3434		4593	4286	3412	2624	15374	3220	2999	4313	3616	3491	4108	4248	90688
21	11092	42142	6015	6806	8210	6100	6455	26182	7377	9116		5929	7436	5777	70606	5920	49590	7617	10611	6822	6388	12810	5017	5562	6744	5369	5775	7132	6527	6839	8065	6100	6238	5487	5933	20405	6342	5306	5827	5681	6574	5747	5930
28	35119		14060	6550	5851	3810	4492	152079	9567	24659		8975	7086	4579		4635	183853	10839	60989	11877	5098	50344	4149	3733	6221	4194	4019	4466	4275	4851	35587	4263	4497	3686	4274	69250	4742	4572	4659	4193	4098	4735	4050
35	82475		24595	14425	8005	5635	5245		21865	93435		14345	13520	7680		6925		34415	123765	23945	5500	146545	7355	7995	15600	7885	8900	7290	7755	7130	112600	6560	7905	9615	9575		8145	8030	6540	6620	6550	8885	7815
42			48220	72565	3915	3280	4895		81685	144630		57595	39440	3520		3780		86060		37765	9735		3215	3455	45800	4470	16065	5125	2720	4835		4675	5590	5080	4275		4070	3435	3130	3925	4375	3245	4390
49			140325	55955	7965	6020	4310		90285			106815	53875	6555		7250		111900		65725	15965		6220	7070	47275	6685	45325	6220	6645	7340		6620	17340	6760	6140		5310	8000	4915	6205	6400	5585	6200
56				87685	7105	5695	5275						63130	5275		6665				82125	34525		5135	5725	71720	5790	82155	6735	5330	6195		5895	45085	5770	7460		5180	11085	5510	6425	6215	4995	4220
63					9744	8579	8723							8802		7350					22257		7280	9367		8869		8794	8465	7879		7088	42111	8066	7496		8031	17854	7889	6178	7729	7836	9485
70					4574	2850	3291							3353		3080					14237		3145	2836		3304		3279	3621	3601		3296		3281	2663		2720	30818	3240	2881	3272	3085	3012
77					6240	5985	5970							5840		6075					57070		5075	5710				6845	7170	6045		6615		5345	5975		5490	145875	7095	5070	4310	6170	4830
91						5565	5340							5320		5475							4690	5585				4695	5860	5565		5600		5915	6655		4800		7750	5435	4800	8430	5100
105					7730	7735	6410							7875		8950							7465	8085				10690	7780	8220		7735		7070	7690		7540		11605	8220	6885	10450	8065
111
139					14155	10875	14290							10775		19405							11185	13395				12735	12540	11705		12090		18995	22410				26880	10525	13410	13545	12470
182					9660	9110	8135							8715		12895							8805	8305				11850	8670	8160		17370			22315				35615	8430	8855	9085	8345
190

## Sheet: Fig. 2D
Day post-treatment	Vehicle											Empty LNP (1μg)											non-coding DNA/LNP (1μg)											non-coding DNA/LNP (0.2μg)
0	0	0	0	0	0	0	0	0	0	0		0	0	0	0	0	0	0	0	0	0	0	0	0	0	0	0	0	0	0	0	0	0	0	0	0	0	0	0	0	0	0	0	0
1	-0.5	-1.52	-1.34	-2.55	-1.39	-2.88	-1.89	-1.83	-1.91	-1.37		-2.73	-2.65	-0.92	-2.38	-1.21	-2.36	-1	-5	-1.38	-5.05	0	-5.88	-8.82	-5.03	-5.45	-4.63	-8.94	-2.01	-3.29	-2.88	-3.05	-3.17	-3.64	-4.37	-3.07	-3.65	-1.43	-1.94	-2.78	-2.53	-1.85	-1.53	-0.51
4	2.51	5.58	2.68	1.7	1.85	-1.44	0.47	1.83	5.26	0.46		-0.91	-2.65	0.46	-1.9	0.81	0.47	2.49	0.91	2.29	-0.92	0	-0.45	-6.3	-2.01	2.27	-0.93	-1.28	2.51	6.1	3.37	3.55	1.81	-0.45	0.49	4.39	3.65	2.86	1.46	4.17	1.01	0.46	1.02	7.14
8	4.02	4.57	1.34	2.98	4.17	0	1.42	3.2	4.31	3.2		-0.45	-2.65	1.83	0.95	2.02	0.94	3.48	3.18	5.5	1.38	1.48	0.9	-5.04	1.01	2.73	-0.46	-1.28	2.51	6.57	2.88	1.52	2.26	1.36	-1.46	3.07	7.81	1.9	1.46	2.31	1.01	1.39	1.53	5.61
11	6.03	4.57	2.68	4.26	2.31	5.77	4.25	6.85	1.44	1.37		1.36	1.77	0.92	2.86	6.05	1.42	7.96	4.55	4.13	2.75	0	4.98	-0.84	4.02	4.09	5.09	5.11	6.53	9.86	1.92	1.52	3.62	-1.36	1.94	0.88	2.6	1.9	3.4	3.24	6.06	4.17	1.02	5.1

## Sheet: Fig. 2E
beta catenin	vehicle	empty LNP	0.2 μg DNA-LNP	1 μg DNA-LNP
	0.0989388	0.174075	0.0800948	0.515429
	1.51801	5.2847	0.0639579	0.222437
	0.00894848	0.42152	0.302475	0.121086
	0.415701	4.49043	3.48009	0.327555
	23.2408	1.16076	0.0963192	0.13816
	12.2106	0.102959	0.152453	0.152663
	6.30723	0.0468063	8.35339	0.16066
c-MET	vehicle	empty LNP	0.2 μg DNA-LNP	1 μg DNA-LNP
	0.0496633	0.0465235	0.0314063	0.428364
	1.43418	4.97052	0.0256148	0.10442
	0.034644	0.0945659	0.37621	0.0297915
	0.264047	5.80263	4.11976	0.160585
	18.3697	1.23263	0.0936717	0.0598128
	12.7247	0.0483303	0.11872	0.170199
	6.56601	0.0349419	10.469	0.0455309
ki67	vehicle	empty LNP	0.2 μg DNA-LNP	1 μg DNA-LNP
	0.357214	0.857121	0.576943	0.450687
	0.440975	1.15251	0.248273	1.04803
	0.473618	0.634974	0.212415	0.478394
	1.94979	0.91864	1.21034	0.262972
	3.00441	0.407213	0.349884	0.189883
	1.54948	0.338599	0.740473	0.334515
	1.47671	0.315959	1.70819	0.274888

[truncated: 32 more sheets: Fig. 2F, Fig. 2J, Fig. 2K, Fig. 3A, Fig. 3B, Fig. 3C, Fig. 3D, Fig. 3E, Fig. 4A, Fig. 4B, Fig. 4C, Fig. 4D, Fig. 4E, Fig. 4F, Fig. 4G, Fig. 5A, Fig. 5B, Fig. 5D, Fig. 6A, Fig. 6B …]
